# Supplementary material for: J-Shaped Association of Tomato Intake with New-Onset Hypertension in General Adults: A Nationwide Prospective Cohort Study
Source: Nutrients. 2022 Nov 14;14(22):4813. doi: 10.3390/nu14224813 (PMC9696212; doi:10.3390/nu14224813)
Supplement: Supplementary file 1 [file nutrients-14-04813-s001.zip]

Archive with 1 entries (1 files):
- nutrients-2014112-supplementary.pdf
